# Supplementary material for: Transcriptome-Based Analysis of the Mechanism of Acute Manganese-Induced Immune Function Decline and Metabolic Disorders in Estuarine Tapertail Anchovy (Coilia nasus)
Source: Animals (Basel). 2026 Mar 20;16(6):974. doi: 10.3390/ani16060974 (PMC13023277; doi:10.3390/ani16060974)
Supplement: Supplementary file 1 [file animals-16-00974-s001.zip]

Archive with 1 entries (1 files):
- animals-4126088-supplementary.pdf
